# Supplementary material for: Gender differences in repeat-year experience, clinical clerkship performance, and related examinations in Japanese medical students
Source: Medicine (Baltimore). 2022 Aug 19;101(33):e30135. doi: 10.1097/MD.0000000000030135 (PMC9387990; doi:10.1097/MD.0000000000030135)
Supplement: Supplementary file 1 [file medi-101-e30135-s001.xlsx]

## Sheet: M237 Graduated including RY
MALE
6th graduation exam	5th integrative	CC	CBT％	CBTIRT
0.74374	0.65566	76.8182	0.782258	494
0.76059	0.811321	78.0909	0.846774	583
0.767845	0.665094	78.9091	0.673387	414
0.781652	0.787736	79.4545	0.745968	471
0.758952	0.693396	81.1364	0.733871	462
0.689211	0.683962	79.7273	0.697581	421
0.633981	0.627358	78.7727	0.612903	374
0.72806	0.688679	80.1364	0.766129	468
0.735549	0.674528	77.8636	0.78629	508
0.864966	0.830189	78.1818	0.870968	593
0.843436	0.806604	78.3636	0.862903	610
0.749356	0.754717	78.4091	0.834677	553
0.72572	0.75	78.0455	0.782258	517
0.660426	0.674528	75.2727	0.677419	426
0.694594	0.688679	79.3636	0.745968	486
0.685233	0.641509	78.4091	0.637097	391
0.792418	0.849057	80.1818	0.887097	633
0.803885	0.867925	80.2273	0.834677	570
0.771121	0.716981	74.2727	0.758065	482
0.785865	0.745283	76.9545	0.806452	528
0.701849	0.707547	78.3636	0.766129	492
0.772759	0.735849	77.2273	0.717742	427
0.785631	0.683962	75.5	0.766129	475
0.741634	0.726415	77	0.814516	528
0.673063	0.646226	73.1364	0.737903	456
0.864498	0.84434	79
0.833606	0.84434	82.5	0.850806	552
0.858881	0.79717	78.5	0.866935	614
0.763632	0.754717	75.0455	0.862903	579
0.836883	0.84434	78.1818	0.854839	594
0.744442	0.759434	78	0.75	485
0.722911	0.75	77.3182	0.862903	581
0.708402	0.674528	77.6818	0.733871	462
0.648256	0.627358	78.2727	0.758065	475
0.757547	0.75	76.3636	0.806452	519
0.787035	0.896226	80	0.947581	747
0.787737	0.745283	75.8182	0.806452	528
0.778142	0.764151	79.0455	0.818548	551
0.747484	0.764151	76.5909	0.798387	543
0.7978	0.731132	80.4545	0.814516	543
0.766908	0.787736	78.2727	0.850806	563
0.698104	0.712264	78.0455	0.766129	499
0.689913	0.65566	76.7727	0.737903	469
0.817927	0.787736	80.1818	0.895161	634
0.80014	0.792453	73.7273	0.814516	547
0.681722	0.599057	76.0455	0.725806	447
0.703721	0.787736	73.0455	0.814516	516
0.713784	0.698113	78.7727	0.806452	511
0.79312	0.778302	81.2727	0.83871	579
0.859115	0.84434	80.7727	0.91129	688
0.786567	0.764151	81.6364	0.810484	512
0.776036	0.773585	79.1364	0.879032	610
0.743974	0.726415	79.2727	0.858871	599
0.708168	0.669811	73.5909	0.842742	571
0.780716	0.754717	77.8636	0.790323	506
0.806225	0.839623	78.9091	0.826613	540
0.746782	0.683962	79.5455	0.766129	486
0.841563	0.867925	79.1818	0.887097	638
0.872455	0.792453	81.5909	0.899194	663
0.767845	0.825472	79	0.806452	541
0.79663	0.75	77.6818	0.733871	455
0.729698	0.707547	78.0909	0.830645	575
0.840627	0.858491	81.0455	0.895161	639
0.698572	0.783019	73.7727	0.83871	552
0.739761	0.683962	79.2727	0.754032	489
0.788673	0.778302	79.9091	0.822581	553
0.828224	0.858491	80.7273	0.870968	628
0.822841	0.792453	77.1818	0.842742	577
0.730634	0.688679	79.2273	0.689516	438
0.675638	0.632075	75	0.592742	362
0.714018	0.650943	81.2273	0.826613	550
0.741165	0.627358	78.2727	0.725806	461
0.793822	0.726415	76.8182	0.798387	543
0.635619	0.688679	76.8636	0.725806	465
0.680786	0.65566	76.4545	0.673387	405
0.794758	0.740566	78.6364	0.802419	521
0.799204	0.773585	75.7273	0.887097	630
0.62696	0.646226	73.6818	0.717742	439
0.787971	0.716981	74.5909	0.78629	505
0.582261	0.669811	76.8636	0.729839	438
0.717529	0.679245	76.1364	0.694	427
0.586473	0.650943	77.1364	0.597	337
0.688977	0.660377	76.1818	0.802419	526
0.677276	0.721698	75.0455	0.714	489
0.708168	0.6919	76.9091	0.629	371
0.700679	0.6019	77.5	0.52	338
0.703487			0.48
0.773612	0.6682	79.5455	0.782258	507
0.742454	0.7062	81.5	0.83871	542
0.795521	0.7488	77.6818	0.818548	560
0.702045	0.6256	75.3182	0.794355	491
0.693768	0.7773	76.3182	0.745968	469
0.711782	0.7156	79.2273	0.806452	518
0.7685	0.7014	80.1818	0.891129	652
0.701801	0.673	76.6364	0.798387	511
0.653359	0.6351	74.5	0.657258	390
0.800389	0.7678	78.5	0.931452	700
0.813291	0.8057	80.5455	0.903226	650
0.891431	0.9005	83.8182	0.943548	738
0.687683	0.7915	75.5455	0.677419	393
0.703992	0.7346	77.4545	0.657258	406
0.730282	0.7109	77.4091	0.745968	466
0.73296	0.7109	76.4545	0.83871	582
0.708374	0.7014	79.5909	0.665323	397
0.819864	0.8199	80.2727	0.83871	568
0.701801	0.763	78.3182	0.745968	450
0.726631	0.7346	79.5	0.798387	523
0.686465	0.6682	78.5	0.721774	448
0.713242	0.6919	77.5455	0.733871	457
0.675268	0.6114	78.7727	0.669355	421
0.743914	0.6114	77.9545	0.754032	472
0.738315	0.7393	74.6818	0.875	614
0.736855	0.6588	76.9091	0.806452	512
0.706913	0.7346	77.5455	0.737903	457
0.801363	0.7725	77.6818	0.83871	560
0.789922	0.7156	75.8636	0.818548	533
0.763145	0.6967	79.4091	0.737903	471
0.813048	0.7867	80.3636	0.891129	648
0.774343	0.7109	79.0455	0.846774	600
0.751217	0.7393	81.9545	0.834677	572
0.734421	0.7109	76.2273	0.810484	539
0.726388	0.7488	79.8636	0.778226	493
0.751947	0.7393	75.9091	0.870968	615
0.789922	0.8104	79.2273	0.870968	625
0.790166	0.7156	79	0.794355	504
0.793817	0.6919	79.0909	0.782258	481
0.651655	0.7488	76.2727	0.66129	421
0.783836	0.7251	73.7273	0.879032	610
0.734421	0.7488	77.8636	0.705645	410
0.728335	0.7536	77.3182	0.798387	524
0.738559	0.7346	77.8182	0.846774	562
0.742454	0.7204	81	0.794355	491
0.77702	0.7299	81.0455	0.709677	429
0.728822	0.673	78.5909	0.778226	511
0.772395	0.7062	76.2727	0.850806	572
0.764849	0.7393	76.5455	0.822581	554
0.739533	0.7536	83.1364	0.899194	639
0.871957	0.8246	78.9091	0.91129	658
0.791626	0.7725	78.0455	0.842742	581
0.75852	0.7204	78.7273	0.810484	530
0.689143	0.6493	79	0.717742	439
0.759737	0.7062	78.1364	0.810484	530
0.803311	0.8152	79.5909	0.923387	701
0.848345	0.8009	81.6364	0.927419	694
0.659445	0.7156	74.9091	0.745968	462
0.874148	0.8009	81.2273	0.919355	703
0.720789	0.673	79.7727	0.83871	573
0.719815	0.6	74.2174	0.67	303
0.73296	0.6125	76.1	0.52	411
0.80258	0.605	77.2	0.737	498
0.739046	0.7251	79.4091	0.83871	586
0.683788	0.6425	73.6087	0.673	516
0.730282	0.7204	73.7273	0.63	369
0.739533	0.6303	77.4091	0.608	417
0.697663	0.6	82.1739	0.69	418
0.744544	0.715	84.5217	0.78629	509
0.747886	0.755	77.3478	0.858871	600
0.760535	0.6975	80.6957	0.818548	530
0.687852	0.6325	85.0435	0.653226	387
0.713359	0.6475	79.4783	0.709677	427
0.752338	0.7125	74.6087	0.834677	564
0.722837	0.6725	75.3478	0.830645	557
0.706603	0.6325	78.3478	0.798387	510
0.713211	0.7875	75.3043	0.560484	329
0.728353	0.6825	79.5217	0.778226	489
0.778431	0.7825	75.5652	0.806452	516
0.740295	0.705	78.2609	0.802419	534
0.697707	0.7275	77.2609	0.810484	550
0.820222	0.775	74.7391	0.895161	637
0.759434	0.815	85.3478	0.83871	597
0.699295	0.7325	81.1304	0.733871	473
0.678849	0.715	81.3913	0.717742	462
0.701489	0.615	76.9565	0.774194	491
0.759289	0.6	75.8696	0.770161	485
0.725907	0.705	74.4783	0.854839	595
0.687061	0.7475	82.1739	0.846774	591
0.823964	0.825	83.913	0.931452	689
0.767877	0.755	81.9565	0.770161	496
0.726237	0.715	75.7391	0.887097	651
0.733289	0.645	80.0435	0.721774	444
0.680965	0.665	81	0.790323	483
0.752594	0.7025	79.5652	0.798387	529
0.715808	0.625	81.9565	0.778226	497
0.703994	0.67	78.7826	0.520161	293
0.752388	0.76	78.8696	0.770161	499
0.728727	0.67	73.8261	0.778226	470
0.693661	0.62	80.1739	0.762097	479
0.724208	0.6975	84.3043	0.745968	477
0.716397	0.63	74.2174	0.689516	421
0.78204	0.8525	81.5217	0.834677	575
0.765228	0.6925	83.3913	0.879032	628
0.79408	0.7975	88.3478	0.875	612
0.802524	0.8375	84.6522	0.907258	700
0.794924	0.7775	79.1304	0.834677	571
0.716446	0.645	79.2174	0.814516	549
0.671753	0.71	78.8261	0.806452	516
0.761477	0.79	85.3043	0.903226	666
0.825327	0.8725	85.3043	0.919355	694
0.653855	0.64	75.8696	0.657258	411
0.713695	0.7125	77.087	0.754032	461
0.794573	0.8825	79.5652	0.870968	605
0.73744	0.6525	77.3913	0.770161	477
0.675623	0.63	78.3043	0.721774	458
0.794886	0.81	83.087	0.891129	667
0.771776	0.7125	83.6957	0.846774	574
0.649919	0.605	80.6087	0.754032	472
0.773367	0.7625	74	0.935484	722
0.690208	0.6675	75.2609	0.75	463
0.754486	0.715	80.8696	0.870968	622
0.714043	0.6625	78.3478	0.826613	553
0.703286	0.7325	75.8696	0.745968	463
0.770585	0.84	79.913	0.870968	612
0.822561	0.8425	86.8261	0.858871	604
0.846906	0.8525	80.1739	0.895161	680
0.793225	0.8	80.8696	0.862903	598
0.770437	0.7675	81.8261	0.814516	535
0.734889	0.7675	85.913	0.733871	457
0.757941	0.7975	81.4348	0.854839	604
0.746744	0.8175	83	0.854839	597
0.735883	0.7525	77	0.834677	543
0.727892	0.71	79	0.846774	590
0.688559	0.6425	84.913	0.733871	455
0.821121	0.8025	76.2174	0.826613	552
0.684455	0.6175	76.8261	0.806452	520
0.628774	0.62	76.4783	0.681452	409
0.625122	0.64	78.1739	0.729839	462
0.720695	0.665	78.5217	0.741935	472
0.754535	0.6367	66.5737	0.86	611
0.714689	0.6567	74.0916	0.65	389
0.689956	0.745	76.8261	0.758065	471
0.748098	0.7125	79.1304	0.701613	438
0.757034	0.68	67.6786	0.81	544
0.689498	0.64	74.2174	0.770161	489
0.740652	0.725	79.9565	0.806452	526
0.736037	0.6533	74.5053	0.67	375
0.573207	0.63	77.0217	0.72	518
0.682214	0.6267	72.5733	0.71	455

## Sheet: F91 Graduated includingRY
FEMALE
6th graduation exam	5th integrative	CC	CBT％	CBTIRT
0.880178	0.816038	81.2273	0.903226	652
0.814884	0.735849	81.6364	0.846774	573
0.753335	0.735849	76.5	0.794355	521
0.760824	0.778302	80.9545	0.826613	549
0.866604	0.834906	83.9091	0.915323	657
0.852797	0.79717	87.1364	0.927419	725
0.682893	0.603774	82.0909	0.741935	466
0.671425	0.693396	80.6818	0.71371	452
0.774163	0.712264	80.8182	0.677419	418
0.818629	0.806604	79.6818	0.834677	543
0.800608	0.773585	81.5455	0.818548	556
0.776504	0.721698	80.4545	0.814516	521
0.834542	0.863208	82.5909	0.870968	588
0.699977	0.688679	79.5	0.766129	481
0.819565	0.778302	80.7727	0.866935	584
0.79312	0.787736	78.9545	0.846774	576
0.833138	0.773585	79.9545	0.91129	682
0.720571	0.688679	75.9545	0.810484	517
0.805991	0.783019	81.1364	0.782258	508
0.68102	0.617925	81.4545	0.709677	432
0.84601	0.787736	79.9091	0.866935	606
0.639832	0.603774	79.1364	0.75	483
0.823309	0.830189	79.3182	0.858871	580
0.744676	0.768868	80.3182	0.741935	462
0.814182	0.79717	79.3636	0.883065	607
0.784461	0.778302	80.1818	0.850806	593
0.849988	0.75	78.0455	0.810484	543
0.835713	0.834906	81.1364	0.903226	667
0.853499	0.839623	78.4091	0.891129	624
0.822139	0.79717	77.5909	0.895161	652
0.674936	0.6275	78.8696	0.608871	352
0.740263	0.7204	79.5455	0.810484	528
0.779455	0.782	81.5455	0.866935	616
0.689143	0.7156	77.8182	0.745968	463
0.712756	0.7156	78.6818	0.798387	507
0.764119	0.8009	80.7727	0.842742	575
0.738559	0.6967	79.6364	0.826613	550
0.718354	0.673	78.7727	0.66129	406
0.758277	0.673	79.5	0.790323	497
0.776777	0.782	80	0.814516	538
0.878286	0.8957	81.6364	0.935484	729
0.825706	0.8009	79.1818	0.891129	653
0.704722	0.7156	78	0.774194	499
0.837147	0.763	82.4091	0.891129	652
0.742941	0.7204	78.6364	0.790323	513
0.8352	0.8152	81.7273	0.903226	660
0.753165	0.7441	78.4091	0.822581	555
0.787488	0.7156	79.2727	0.766129	510
0.703992	0.7299	81.9091	0.733871	469
0.763389	0.7299	78.9545	0.814516	542
0.838608	0.8057	81.1818	0.846774	569
0.853457	0.8152	78.1364	0.887097	636
0.746105	0.6114	79.2273	0.737903	454
0.729796	0.673	82.0455	0.66129	400
0.756329	0.763	78.9091	0.854839	608
0.796495	0.6777	78	0.810484	514
0.716164	0.6777	74.1818	0.798387	513
0.864898	0.8578	81.4091	0.91129	696
0.719085	0.6777	79.5455	0.830645	551
0.70594	0.7014	81.0909	0.830645	558
0.705209	0.6019	77.1818	0.766129	482
0.785784	0.7915	79.9545	0.935484	732
0.73413	0.7175	78.913	0.830645	565
0.721695	0.7625	79.4783	0.782258	514
0.711243	0.7	82.2174	0.729839	453
0.743385	0.7375	80.2609	0.725806	461
0.712495	0.76	85.5652	0.794355	498
0.815219	0.7725	82.5652	0.866935	602
0.730367	0.705	85.2174	0.798387	545
0.694058	0.6825	77	0.78629	500
0.760541	0.745	83.4348	0.762097	493
0.716411	0.665	79.4348	0.685484	416
0.80177	0.775	86.8261	0.903226	685
0.72324	0.66	85.0435	0.798387	521
0.758286	0.755	80	0.834677	537
0.714643	0.7	84.6087	0.758065	473
0.688362	0.665	79.1304	0.709677	450
0.846207	0.8475	88.4348	0.939516	738
0.74284	0.7925	86.4348	0.854839	586
0.740834	0.73	79.3913	0.802419	523
0.711747	0.7675	84.3913	0.741935	443
0.722252	0.73	79.087	0.754032	466
0.78657	0.7725	84.1739	0.891129	626
0.688686	0.685	82.5652	0.834677	554
0.690362	0.665	85.4783	0.725806	441
0.750794	0.7325	85	0.790323	518
0.778492	0.8	82.1304	0.681452	411
0.874198	0.9075	82.7391	0.943548	737
0.671214	0.6633	72.2987	0.75	469
0.766382	0.6833	74.2305	0.79	517
0.685156	0.6163	74.2625	0.71	430

## Sheet: Straight Female
Straight Female
6th graduation exam	5th integrative	CC	CBT％	CBTIRT
0.880178	0.816038	81.2273	0.903226	652
0.814884	0.735849	81.6364	0.846774	573
0.753335	0.735849	76.5	0.794355	521
0.760824	0.778302	80.9545	0.826613	549
0.866604	0.834906	83.9091	0.915323	657
0.852797	0.79717	87.1364	0.927419	725
0.682893	0.603774	82.0909	0.741935	466
0.671425	0.693396	80.6818	0.71371	452
0.774163	0.712264	80.8182	0.677419	418
0.818629	0.806604	79.6818	0.834677	543
0.800608	0.773585	81.5455	0.818548	556
0.776504	0.721698	80.4545	0.814516	521
0.834542	0.863208	82.5909	0.870968	588
0.699977	0.688679	79.5	0.766129	481
0.819565	0.778302	80.7727	0.866935	584
0.79312	0.787736	78.9545	0.846774	576
0.833138	0.773585	79.9545	0.91129	682
0.720571	0.688679	75.9545	0.810484	517
0.805991	0.783019	81.1364	0.782258	508
0.68102	0.617925	81.4545	0.709677	432
0.84601	0.787736	79.9091	0.866935	606
0.639832	0.603774	79.1364	0.75	483
0.823309	0.830189	79.3182	0.858871	580
0.744676	0.768868	80.3182	0.741935	462
0.814182	0.79717	79.3636	0.883065	607
0.784461	0.778302	80.1818	0.850806	593
0.849988	0.75	78.0455	0.810484	543
0.835713	0.834906	81.1364	0.903226	667
0.853499	0.839623	78.4091	0.891129	624
0.740263	0.7204	79.5455	0.810484	528
0.779455	0.782	81.5455	0.866935	616
0.689143	0.7156	77.8182	0.745968	463
0.712756	0.7156	78.6818	0.798387	507
0.764119	0.8009	80.7727	0.842742	575
0.738559	0.6967	79.6364	0.826613	550
0.718354	0.673	78.7727	0.66129	406
0.758277	0.673	79.5	0.790323	497
0.776777	0.782	80	0.814516	538
0.878286	0.8957	81.6364	0.935484	729
0.825706	0.8009	79.1818	0.891129	653
0.704722	0.7156	78	0.774194	499
0.837147	0.763	82.4091	0.891129	652
0.742941	0.7204	78.6364	0.790323	513
0.8352	0.8152	81.7273	0.903226	660
0.753165	0.7441	78.4091	0.822581	555
0.787488	0.7156	79.2727	0.766129	510
0.703992	0.7299	81.9091	0.733871	469
0.763389	0.7299	78.9545	0.814516	542
0.838608	0.8057	81.1818	0.846774	569
0.853457	0.8152	78.1364	0.887097	636
0.746105	0.6114	79.2273	0.737903	454
0.729796	0.673	82.0455	0.66129	400
0.756329	0.763	78.9091	0.854839	608
0.796495	0.6777	78	0.810484	514
0.716164	0.6777	74.1818	0.798387	513
0.864898	0.8578	81.4091	0.91129	696
0.719085	0.6777	79.5455	0.830645	551
0.70594	0.7014	81.0909	0.830645	558
0.705209	0.6019	77.1818	0.766129	482
0.785784	0.7915	79.9545	0.935484	732
0.73413	0.7175	78.913	0.830645	565
0.721695	0.7625	79.4783	0.782258	514
0.711243	0.7	82.2174	0.729839	453
0.743385	0.7375	80.2609	0.725806	461
0.712495	0.76	85.5652	0.794355	498
0.815219	0.7725	82.5652	0.866935	602
0.730367	0.705	85.2174	0.798387	545
0.694058	0.6825	77	0.78629	500
0.760541	0.745	83.4348	0.762097	493
0.716411	0.665	79.4348	0.685484	416
0.80177	0.775	86.8261	0.903226	685
0.72324	0.66	85.0435	0.798387	521
0.758286	0.755	80	0.834677	537
0.714643	0.7	84.6087	0.758065	473
0.688362	0.665	79.1304	0.709677	450
0.846207	0.8475	88.4348	0.939516	738
0.74284	0.7925	86.4348	0.854839	586
0.740834	0.73	79.3913	0.802419	523
0.711747	0.7675	84.3913	0.741935	443
0.722252	0.73	79.087	0.754032	466
0.78657	0.7725	84.1739	0.891129	626
0.688686	0.685	82.5652	0.834677	554
0.690362	0.665	85.4783	0.725806	441
0.750794	0.7325	85	0.790323	518
0.778492	0.8	82.1304	0.681452	411
0.874198	0.9075	82.7391	0.943548	737
0.766498	0.74485	80.8089	0.814094	547.64
0.0578223	0.0653007	2.61478	0.0696406	84.2817

## Sheet: Straight Male
Straight Male
6th graduation exam	5th integrative	CC	CBT％	CBTIRT
0.74374	0.65566	76.8182	0.782258	494
0.76059	0.811321	78.0909	0.846774	583
0.767845	0.665094	78.9091	0.673387	414
0.781652	0.787736	79.4545	0.745968	471
0.758952	0.693396	81.1364	0.733871	462
0.689211	0.683962	79.7273	0.697581	421
0.633981	0.627358	78.7727	0.612903	374
0.72806	0.688679	80.1364	0.766129	468
0.735549	0.674528	77.8636	0.78629	508
0.864966	0.830189	78.1818	0.870968	593
0.843436	0.806604	78.3636	0.862903	610
0.749356	0.754717	78.4091	0.834677	553
0.72572	0.75	78.0455	0.782258	517
0.660426	0.674528	75.2727	0.677419	426
0.694594	0.688679	79.3636	0.745968	486
0.685233	0.641509	78.4091	0.637097	391
0.792418	0.849057	80.1818	0.887097	633
0.803885	0.867925	80.2273	0.834677	570
0.771121	0.716981	74.2727	0.758065	482
0.785865	0.745283	76.9545	0.806452	528
0.701849	0.707547	78.3636	0.766129	492
0.772759	0.735849	77.2273	0.717742	427
0.785631	0.683962	75.5	0.766129	475
0.741634	0.726415	77	0.814516	528
0.673063	0.646226	73.1364	0.737903	456
0.864498	0.84434	79
0.833606	0.84434	82.5	0.850806	552
0.858881	0.79717	78.5	0.866935	614
0.763632	0.754717	75.0455	0.862903	579
0.836883	0.84434	78.1818	0.854839	594
0.744442	0.759434	78	0.75	485
0.722911	0.75	77.3182	0.862903	581
0.708402	0.674528	77.6818	0.733871	462
0.648256	0.627358	78.2727	0.758065	475
0.757547	0.75	76.3636	0.806452	519
0.787035	0.896226	80	0.947581	747
0.787737	0.745283	75.8182	0.806452	528
0.778142	0.764151	79.0455	0.818548	551
0.747484	0.764151	76.5909	0.798387	543
0.7978	0.731132	80.4545	0.814516	543
0.766908	0.787736	78.2727	0.850806	563
0.698104	0.712264	78.0455	0.766129	499
0.689913	0.65566	76.7727	0.737903	469
0.817927	0.787736	80.1818	0.895161	634
0.80014	0.792453	73.7273	0.814516	547
0.681722	0.599057	76.0455	0.725806	447
0.703721	0.787736	73.0455	0.814516	516
0.713784	0.698113	78.7727	0.806452	511
0.79312	0.778302	81.2727	0.83871	579
0.859115	0.84434	80.7727	0.91129	688
0.786567	0.764151	81.6364	0.810484	512
0.776036	0.773585	79.1364	0.879032	610
0.743974	0.726415	79.2727	0.858871	599
0.708168	0.669811	73.5909	0.842742	571
0.780716	0.754717	77.8636	0.790323	506
0.806225	0.839623	78.9091	0.826613	540
0.746782	0.683962	79.5455	0.766129	486
0.841563	0.867925	79.1818	0.887097	638
0.872455	0.792453	81.5909	0.899194	663
0.767845	0.825472	79	0.806452	541
0.79663	0.75	77.6818	0.733871	455
0.729698	0.707547	78.0909	0.830645	575
0.840627	0.858491	81.0455	0.895161	639
0.698572	0.783019	73.7727	0.83871	552
0.739761	0.683962	79.2727	0.754032	489
0.788673	0.778302	79.9091	0.822581	553
0.828224	0.858491	80.7273	0.870968	628
0.822841	0.792453	77.1818	0.842742	577
0.730634	0.688679	79.2273	0.689516	438
0.675638	0.632075	75	0.592742	362
0.714018	0.650943	81.2273	0.826613	550
0.741165	0.627358	78.2727	0.725806	461
0.773612	0.6682	79.5455	0.782258	507
0.742454	0.7062	81.5	0.83871	542
0.795521	0.7488	77.6818	0.818548	560
0.702045	0.6256	75.3182	0.794355	491
0.693768	0.7773	76.3182	0.745968	469
0.711782	0.7156	79.2273	0.806452	518
0.7685	0.7014	80.1818	0.891129	652
0.701801	0.673	76.6364	0.798387	511
0.653359	0.6351	74.5	0.657258	390
0.800389	0.7678	78.5	0.931452	700
0.813291	0.8057	80.5455	0.903226	650
0.891431	0.9005	83.8182	0.943548	738
0.687683	0.7915	75.5455	0.677419	393
0.703992	0.7346	77.4545	0.657258	406
0.730282	0.7109	77.4091	0.745968	466
0.73296	0.7109	76.4545	0.83871	582
0.708374	0.7014	79.5909	0.665323	397
0.819864	0.8199	80.2727	0.83871	568
0.701801	0.763	78.3182	0.745968	450
0.726631	0.7346	79.5	0.798387	523
0.686465	0.6682	78.5	0.721774	448
0.713242	0.6919	77.5455	0.733871	457
0.675268	0.6114	78.7727	0.669355	421
0.743914	0.6114	77.9545	0.754032	472
0.738315	0.7393	74.6818	0.875	614
0.736855	0.6588	76.9091	0.806452	512
0.706913	0.7346	77.5455	0.737903	457
0.801363	0.7725	77.6818	0.83871	560
0.789922	0.7156	75.8636	0.818548	533
0.763145	0.6967	79.4091	0.737903	471
0.813048	0.7867	80.3636	0.891129	648
0.774343	0.7109	79.0455	0.846774	600
0.751217	0.7393	81.9545	0.834677	572
0.734421	0.7109	76.2273	0.810484	539
0.726388	0.7488	79.8636	0.778226	493
0.751947	0.7393	75.9091	0.870968	615
0.789922	0.8104	79.2273	0.870968	625
0.790166	0.7156	79	0.794355	504
0.793817	0.6919	79.0909	0.782258	481
0.651655	0.7488	76.2727	0.66129	421
0.783836	0.7251	73.7273	0.879032	610
0.734421	0.7488	77.8636	0.705645	410
0.728335	0.7536	77.3182	0.798387	524
0.738559	0.7346	77.8182	0.846774	562
0.742454	0.7204	81	0.794355	491
0.77702	0.7299	81.0455	0.709677	429
0.728822	0.673	78.5909	0.778226	511
0.772395	0.7062	76.2727	0.850806	572
0.764849	0.7393	76.5455	0.822581	554
0.739533	0.7536	83.1364	0.899194	639
0.871957	0.8246	78.9091	0.91129	658
0.791626	0.7725	78.0455	0.842742	581
0.75852	0.7204	78.7273	0.810484	530
0.689143	0.6493	79	0.717742	439
0.759737	0.7062	78.1364	0.810484	530
0.803311	0.8152	79.5909	0.923387	701
0.848345	0.8009	81.6364	0.927419	694
0.659445	0.7156	74.9091	0.745968	462
0.874148	0.8009	81.2273	0.919355	703
0.744544	0.715	84.5217	0.78629	509
0.747886	0.755	77.3478	0.858871	600
0.760535	0.6975	80.6957	0.818548	530
0.687852	0.6325	85.0435	0.653226	387
0.713359	0.6475	79.4783	0.709677	427
0.752338	0.7125	74.6087	0.834677	564
0.722837	0.6725	75.3478	0.830645	557
0.706603	0.6325	78.3478	0.798387	510
0.713211	0.7875	75.3043	0.560484	329
0.728353	0.6825	79.5217	0.778226	489
0.778431	0.7825	75.5652	0.806452	516
0.740295	0.705	78.2609	0.802419	534
0.697707	0.7275	77.2609	0.810484	550
0.820222	0.775	74.7391	0.895161	637
0.759434	0.815	85.3478	0.83871	597
0.699295	0.7325	81.1304	0.733871	473
0.678849	0.715	81.3913	0.717742	462
0.701489	0.615	76.9565	0.774194	491
0.759289	0.6	75.8696	0.770161	485
0.725907	0.705	74.4783	0.854839	595
0.687061	0.7475	82.1739	0.846774	591
0.823964	0.825	83.913	0.931452	689
0.767877	0.755	81.9565	0.770161	496
0.726237	0.715	75.7391	0.887097	651
0.733289	0.645	80.0435	0.721774	444
0.680965	0.665	81	0.790323	483
0.752594	0.7025	79.5652	0.798387	529
0.715808	0.625	81.9565	0.778226	497
0.703994	0.67	78.7826	0.520161	293
0.752388	0.76	78.8696	0.770161	499
0.728727	0.67	73.8261	0.778226	470
0.693661	0.62	80.1739	0.762097	479
0.724208	0.6975	84.3043	0.745968	477
0.716397	0.63	74.2174	0.689516	421
0.78204	0.8525	81.5217	0.834677	575
0.765228	0.6925	83.3913	0.879032	628
0.79408	0.7975	88.3478	0.875	612
0.802524	0.8375	84.6522	0.907258	700
0.794924	0.7775	79.1304	0.834677	571
0.716446	0.645	79.2174	0.814516	549
0.671753	0.71	78.8261	0.806452	516
0.761477	0.79	85.3043	0.903226	666
0.825327	0.8725	85.3043	0.919355	694
0.653855	0.64	75.8696	0.657258	411
0.713695	0.7125	77.087	0.754032	461
0.794573	0.8825	79.5652	0.870968	605
0.73744	0.6525	77.3913	0.770161	477
0.675623	0.63	78.3043	0.721774	458
0.794886	0.81	83.087	0.891129	667
0.771776	0.7125	83.6957	0.846774	574
0.649919	0.605	80.6087	0.754032	472
0.773367	0.7625	74	0.935484	722
0.690208	0.6675	75.2609	0.75	463
0.754486	0.715	80.8696	0.870968	622
0.714043	0.6625	78.3478	0.826613	553
0.703286	0.7325	75.8696	0.745968	463
0.770585	0.84	79.913	0.870968	612
0.822561	0.8425	86.8261	0.858871	604
0.846906	0.8525	80.1739	0.895161	680
0.793225	0.8	80.8696	0.862903	598
0.770437	0.7675	81.8261	0.814516	535
0.734889	0.7675	85.913	0.733871	457
0.757941	0.7975	81.4348	0.854839	604
0.746744	0.8175	83	0.854839	597
0.735883	0.7525	77	0.834677	543
0.727892	0.71	79	0.846774	590
0.688559	0.6425	84.913	0.733871	455
0.821121	0.8025	76.2174	0.826613	552
0.684455	0.6175	76.8261	0.806452	520
0.628774	0.62	76.4783	0.681452	409
0.625122	0.64	78.1739	0.729839	462
0.720695	0.665	78.5217	0.741935	472
